# Supplementary material for: Marine-Derived Phosphoeleganin and Its Semisynthetic Derivative Decrease IL6 Levels and Improve Insulin Signaling in Human Hepatocellular Carcinoma Cells
Source: Int J Mol Sci. 2024 May 30;25(11):6039. doi: 10.3390/ijms25116039 (PMC11173279; doi:10.3390/ijms25116039)
Supplement: Supplementary file 1 [file ijms-25-06039-s001.zip]

Archive with 1 entries (1 files):
- ijms-2997295-supplementary/ijms-2997295-supplementary.pdf
